# Supplementary material for: Temporal and Workshop Heterogeneity of Microbial Communities with Physicochemical Properties and Flavor Substances During Stacked Fermentation of Sauce-Flavor Baijiu
Source: Foods. 2025 Mar 8;14(6):924. doi: 10.3390/foods14060924 (PMC11941515; doi:10.3390/foods14060924)
Supplement: Supplementary file 1 [file foods-14-00924-s001.zip]

Archive with 1 entries (1 files):
- foods-3474430-supplementary.pdf
